# Supplementary material for: RNA interference-mediated knockdown of CD49e (α5 integrin chain) in human thymic epithelial cells modulates the expression of multiple genes and decreases thymocyte adhesion
Source: BMC Genomics. 2010 Dec 22;11(Suppl 5):S2. doi: 10.1186/1471-2164-11-S5-S2 (PMC3045795; doi:10.1186/1471-2164-11-S5-S2)
Supplement: Additional file 1 — Table I: Classification of the down- and up-regulated genes in siRNA-triggered CD49e silenced thymic epithelial cells. List of genes differentially express with annotation. [file 1471-2164-11-S5-S2-S1.xls]

## Sheet: Plan1
Table I. Classification of the down- and up-regulated genes in siRNA-triggered CD49e silenced thymic epithelial cellsa
Biological Process/
Molecular function	Gene name	Gene symbol	Accession number.
Downregulated genes
Cell adhesion (4)
CAM family adhesion molecule	Neuronal cell adhesion molecule	NRCAM	NM_001037132
Cell adhesion molecule	Choroideremia (Rab escort protein 1)	CHM	NM_000390
Extracellular matrix glycoprotein	ADAMTS-like 2	ADAMTSL2	AB011177
Extracellular matrix receptor	Leucine-rich repeat LGI family, member 2	LGI2	AB067503
Protein metabolism and modification (4)
Protein kinase;Transferase	Serine threonine kinase 39 (STE20/SPS1 homolog, yeast)	STK39	AF099989
Cysteine protease	Ubiquitin specific peptidase 38	USP38	NM_032557
Chaperones	DnaJ (Hsp40) homolog, subfamily A, member 1	DNAJA1	AK095541
Glycosyltransferase	Fucosyltransferase 4 (alpha (1,3) fucosyltransferase, myeloid-specific)	FUT4	NM_002033
Signal transduction (6)
G-protein modulator	Regulator of G-protein signaling 4	RGS4	NM_001102445
Large G-protein	Guanine nucleotide binding protein (G protein), gamma 13	GNG13	NM_016541
Kinase	Phosphatidylinositol-4-phosphate 5-kinase, type I, alpha	PIP5K1A	AF085856
Protein kinase TGF-beta receptor	Activin A receptor type II-like 1	ACVRL1	NM_000020
Serine/threonine protein kinase	Calcium/calmodulin-dependent protein kinase (CaM kinase) II alpha	CAMK2A	NM_015981
Phosphatase	Inositol polyphosphate-1-phosphatase	INPP1	AK093560
Trasncription factor (4)
Transcription factor	Zinc finger and SCAN domain containing 5	ZSCAN5	BC043232
Transcription factor	Kruppel-like factor 5 (intestinal)	KLF5	AF132818
Transcription factor	Rearranged L-myc fusion	RLF	NM_012421
Transcription factor	Zinc finger protein 64 homolog (mouse)	ZFP64	NM_018197
Transport (3)
Ligand-gated ion channel	Ryanodine receptor 1 (skeletal)	RYR1	NM_000540
Unclassified	KIAA1012	KIAA1012	NM_014939
Cation transporter	Solute carrier family 30 (zinc transporter), member 9	SLC30A9	NM_006345
Divers (11)
Apoptosis	Fas apoptotic inhibitory molecule 2	FAIM2	NM_012306
Biological regulation	Leptin	LEP	NM_000230
Carbohydrate metabolism	Asparagine-linked glycosylation 2 homolog	ALG2	NM_033087
Lipid and steroid metabolism	Lecithin-cholesterol acyltransferase	LCAT	NM_000229
Nucleic acid metabolism	DEAH (Asp-Glu-Ala-His) box polypeptide 15	DHX15	AB001636
Muscle contraction	Triadin	TRDN	AJ489257
Nucleic acid metabolism	PWP2 periodic thyptophan protein homologue (yeast)	PWP2	AB209438
Unclassified	Haloacid dehalogenase-like hydrolase domain containing 1A	HDHD1A	NM_012080
Unclassified	X-ray radiation resistance associated 1	XRRA1	CR749605
Unclassified	GRIP and coiled-coil domain containing 2	GCC2	NM_181453
Unclassified	Short coiled-coil protein	SCOC	AK092794
Upregulated genes
mRNA transcription (4)
Dehydrogenase;Reductase	Hydroxysteroid (17-beta) dehydrogenase 1	HSD17B1	AK127832
Ribonucleoprotein	ELAV (embryonic lethal, abnormal vision, Drosophila)-like 4 (Hu antigen D)	ELAVL4	BC036071
DNA-directed RNA polymerase	Polymerase (RNA) III (DNA directed) polypeptide E (80kD)	POLR3E	AB040885
Kinase	Riboflavin kinase	RFK	NM_018339
Signal transduction (15)
Protein binding	Cysteine-rich PAK1 inhibitor	CRIPAK	NM_175918
Serine/threonine protein kinase	Calcium/calmodulin-dependent protein kinase (CaM kinase) II beta	CAMK2B	NM_001220
Serine/threonine protein kinase	V - raf murine sarcoma viral oncogene homolog B1	BRAF	NM_004333
Signaling molecule	DIX domain containing 1	DIXDC1	NM_001037954
G-protein coupled receptor	Opioid receptor, kappa 1	OPRK1	NM_000912
Small GTPase	RAB6A, member RAS oncogene family	RAB6A	NM_002869
Other G-protein modulator	Signal-induced proliferation-associated 1 like 1	SIPA1L1	AK122930
Protein phosphatase	Protein phosphatase 1, regulatory (inhibitor) subunit 9B	PPP1R9B	NM_032595
Adaptor protein	SHC (Src homology 2 domain containing) transforming protein 1	SHC1	AB208849
Kinase modulator	Protein kinase, cAMP-dependent, regulatory, type I, beta	PRKAR1B	AL833563
Guanyl-nucleotide exchange factor	Kinase non-catalytic C-lobe domain (KIND) containing 1	KNDC1	NM_152643
Phospholipase	Phospholipase Cg1	PLCg1	AB210028
Peroxisome transport	Peroxisomal biogenesis factor 11ª	PEX11A	AL360141
Unclassified	PiggyBac transposable element derived 3	PGBD3	NM_000124
ARF GTPase activator activity	Centaurin, alpha 1	CENTA1	AF082324
Transport (6)
Transporter activity	Solute carrier organic anion transporter family, member 3A1	SLCO3A1	AF205074
Microtubule binding motor protein	Kinesin family member 13ª	KIF13A	NM_022113
Nucleotide binding	Nuclear cap binding protein subunit 2, 20kDa	NCBP2	AK093216
Transporter activity	Solute carrier family 35, member B1	SLC35B1	AK124975
SNARE protein	Synaptosomal-associated protein, 23kDa	SNAP23	BC022890
Other G-protein modulator	Sec23 homolog A (S. cerevisiae)	SEC23A	BC036649
Divers (12)
Biosynthetic reactions	NAD kinase	NADK	AF250320
Carbohydrate metabolism	Pyruvate dehydrogenase complex, component X	PDHX	AK057123
Cell cycle	NIMA (never in mitosis gene a)- related kinase 8	NEK8	NM_178170
DNA repair\apoptosis	HLA-B associated transcript 3	BAT3	NM_004639
Fatty acid metabolism	Fatty acid 2-hydroxylase	FA2H	NM_024306
Serotonin receptor	SH3 domain and tetratricopeptide repeats 2	SH3TC2	NM_024577
Metabolic process	6-phosphofructo-2-kinase/fructose-2,6-biphosphatase 2	PFKFB2	NM_006212
Nucleic acid metabolism	RecQ protein-like 4	RECQL4	BC020496
Unknown	Chromosome 20 open reading frame 103	C20orf103	NM_012261
Protein metabolism and modification	Proteasome (prosome, macropain) assembly chaperone 4	PSMG4	AK126623
Purine metabolism	Phosphoribosylglycinamide formyltransferase	GART	BC068438
Transcription factor	Myeloid/lymphoid or mixed-lineage leukemia; translocated to, 1	MLLT1	NM_005934
aThe 65 downregulated genes (33 are not annotated) and 66 upregulated (29 are not annotated) in siRNA-CD49e treated thymic epithelial cells were classified using GO terminology and the NCBI Nucleotide database.
