# Supplementary material for: RNA interference-mediated knockdown of CD49e (α5 integrin chain) in human thymic epithelial cells modulates the expression of multiple genes and decreases thymocyte adhesion
Source: BMC Genomics. 2010 Dec 22;11(Suppl 5):S2. doi: 10.1186/1471-2164-11-S5-S2 (PMC3045795; doi:10.1186/1471-2164-11-S5-S2)
Supplement: Additional file 2 — Tabel II: Down and upregulated genes in siRNA-triggered CD49e silenced thymic epithelial cells without annotation. List of genes differentially express without annotation. [file 1471-2164-11-S5-S2-S2.xls]

## Sheet: Plan1
Table II. Down and upregulated genes in siRNA-triggered CD49e silenced thymic epithelial cells without annotation.
downregulated	upregulated
IMAGE:132649	IMAGE:137716
IMAGE:136686	IMAGE:34302
IMAGE:138748	IMAGE:24711
IMAGE:27711	IMAGE:133002
IMAGE:32489	IMAGE:24442
IMAGE:132063	IMAGE:22850
IMAGE:23039	IMAGE:149446
IMAGE:140811	IMAGE:140793
IMAGE:27606	IMAGE:23814
IMAGE:143090	IMAGE:140299
IMAGE:29900	IMAGE:134536
IMAGE:136274	IMAGE:140204
IMAGE:141081	IMAGE:24237
IMAGE:27415	IMAGE:139159
IMAGE:30388	IMAGE:40486
IMAGE:36042	IMAGE:140907
IMAGE:37552	IMAGE:139579
IMAGE:37107	IMAGE:39800
IMAGE:37598	IMAGE:30860
IMAGE:131316	IMAGE:29251
IMAGE:27403	IMAGE:28928
IMAGE:27469	IMAGE:29900
IMAGE:36805	IMAGE:24587
IMAGE:132017	IMAGE:24533
IMAGE:133436	IMAGE:23961
IMAGE:134658	IMAGE:23218
IMAGE:135060	IMAGE:34547
IMAGE:137793	IMAGE:34261
IMAGE:140103	IMAGE:134297
IMAGE:178191
IMAGE:30207
IMAGE:33693
IMAGE:37482
