# Supplementary material for: RNA interference-mediated knockdown of CD49e (α5 integrin chain) in human thymic epithelial cells modulates the expression of multiple genes and decreases thymocyte adhesion
Source: BMC Genomics. 2010 Dec 22;11(Suppl 5):S2. doi: 10.1186/1471-2164-11-S5-S2 (PMC3045795; doi:10.1186/1471-2164-11-S5-S2)
Supplement: Additional file 3 — Table III: Oligonucleotide sequences specifically tailored for used in real time PCR. GeneBank information and oligonucleotide sequences used in real time PCR. [file 1471-2164-11-S5-S2-S3.xls]

## Sheet: Plan1
Table III. Oligonucleotide sequences specifically tailored for used in real time PCR.
Gene name	Symbol	Foward primer	Reverse primer	GenBank
Alpha 5 Integrin	ITGA5	AAGACTTTCTTGCAGCGG	GTTTGAAGAATCCAAGCTTGT	NM002205
Beta 1 Integrin	ITGB1	GAGAATCCAGAGTGTCCCAC	ATAGGATTTTCACCCGTGTC	NM002211
Fibronectin	FN1	TCAAGTGTGACCCTCATGAG	ATTGGGCAATTAACATTAGTG	NM002026
Plexin A1	PLXNA1	AAGAGCTGGGTGGAGAGGTACTA	CTGCCAGGATCTCATCCTTGTA	NM 032242.2
Vascular endothelial growth factor	VEGF A	AAACCCTGAGGGAGGCTCC	TACTTGCAGATGTGACAAGCCG	NM 003376.4
Neuropilin-2	Nrp2	TGCCCAGCTACGACATGGA	CAATCTCTCCGGAACGTCCTT	AL833606
b-Glucoronidase	GUSb	CTCATTTGGAATTTTGCCGATT	CCGAGTGAAGATCCCCTTTTTA	NM000181.2
All primers are 5’ ®3’
